# Supplementary material for: The Lipid Paradox in Statin-Naïve Patients with a First ST-Segment Elevation Myocardial Infarction Treated with Primary Percutaneous Coronary Intervention: A Confounded, Not Protective, Association
Source: J Clin Med. 2026 Jul 5;15(13):5251. doi: 10.3390/jcm15135251 (PMC13362736; doi:10.3390/jcm15135251)
Supplement: Supplementary file 1 [file jcm-15-05251-s001.zip]

Archive with 1 entries (1 files):
- jcm-4401279-supplementary.pdf
